# Supplementary material for: Topography and Nanomechanics of the Tomato Brown Rugose Fruit Virus Suggest a Fragmentation-Driven Infection Mechanism
Source: Viruses. 2025 Aug 25;17(9):1160. doi: 10.3390/v17091160 (PMC12474120; doi:10.3390/v17091160)
Supplement: Supplementary file 1 [file viruses-17-01160-s001.zip]

Archive with 1 entries (1 files):
- viruses-3796558-supplementary.pdf
